# Supplementary material for: Electric shock causes a fleeing-like persistent behavioral response in the nematode Caenorhabditis elegans
Source: Genetics. 2023 Aug 18;225(2):iyad148. doi: 10.1093/genetics/iyad148 (PMC10550322; doi:10.1093/genetics/iyad148)
Supplement: iyad148_Supplementary_Data [file iyad148_supplementary_data.zip]

Archive with 15 entries (15 files):
- Figure_S1_GENETICS-2022-305494.pdf
- Figure_S2_GENETICS-2022-305494.pdf
- Figure_S3_GENETICS-2022-305494.pdf
- Figure_S4_GENETICS-2022-305494.pdf
- Figure_S5_GENETICS-2022-305494.pdf
- Figure_S6_GENETICS-2022-305494.pdf
- Peer_Review_History_305494R1.pdf
- Reagents_Table_GENETICS-2022-305494.xlsx
- Supplemental_Video_Legends_GENETICS-2022-305494.docx
- Table_S1_GENETICS-2022-305494.xlsx
- Video_S1_GENETICS-2022-305494.mp4
- Video_S2_GENETICS-2022-305494.mp4
- Video_S3_GENETICS-2022-305494.mp4
- Video_S4_GENETICS-2022-305494.mp4
- Video_S5_GENETICS-2022-305494.mp4
