# Supplementary material for: Electric shock causes a fleeing-like persistent behavioral response in the nematode Caenorhabditis elegans
Source: Genetics. 2023 Aug 18;225(2):iyad148. doi: 10.1093/genetics/iyad148 (PMC10550322; doi:10.1093/genetics/iyad148)
Supplement: iyad148_Supplementary_Data [file iyad148_supplementary_data.zip › Reagents_Table_GENETICS-2022-305494.xlsx]

## Sheet: Sheet1
Data type	Experimental species	Symbol/name used in publication	Source – public	Source – published	Source – unpublished	Identifiers	New reagent	Comments
Data type (mandatory) Duplicate rows as needed. Order is flexible, but row titles must be preserved.	Experimental species (mandatory, "NA" okay)	Symbol/name used in publication (mandatory)	Source – public [stock center; company, data repository] (one of D,E,F mandatory)	Source -- published [PMID or 'this paper'] (one of D,E,F mandatory)	Source – unpublished [description, incl. lab of origin] (one of D,E,F mandatory)	Identifiers [format as ID_source:identifier] Separate multiple entries with semi-colon, space	New reagent (mandatory for new entities) Description, progenitor(s)	Comments (optional) Genotypes, purpose of reagent, additional information
strain, strain_background	Escherichia coli	OP50	CGC
	Escherichia coli	HT115	CGC
	Caenorhabditis elegans	N2	CGC
	Caenorhabditis elegans	slo-1(eg142)	CGC			BZ142
	Caenorhabditis elegans	che-2(e1033)	CGC			CB1033
	Caenorhabditis elegans	unc-2(e55)	CGC			CB55
	Caenorhabditis elegans	osm-9(ky10); ocr-2(ak47)	CGC			CX4652
	Caenorhabditis elegans	egl-19(ad995)	CGC			DA995
	Caenorhabditis elegans	tph-1(mg280)	CGC			GR1321
	Caenorhabditis elegans	cca-1(ad1650)	CGC			JD21
	Caenorhabditis elegans	cat-2(tm2261)		PMID: 26068898		KDK11
	Caenorhabditis elegans	lin-15B(n744); eri-1(mg366)	CGC			KP3948
	Caenorhabditis elegans	egl-19(n582)	CGC			MT1212
	Caenorhabditis elegans	egl-3(n589)	CGC			MT1219
	Caenorhabditis elegans	bas-1(ad446)	CGC			MT7988
	Caenorhabditis elegans	slo-1(js379)	CGC			NM1968
	Caenorhabditis elegans	tax-4(p678)	CGC			PR678
	Caenorhabditis elegans	tdc-1(ok914)	CGC			RB993
	Caenorhabditis elegans	trp-4(sy695)	CGC			TQ296
	Caenorhabditis elegans	mec-4(u253)	CGC			TU253
	Caenorhabditis elegans	egl-3(ok979)	CGC			VC671
	Caenorhabditis elegans	unc-2(gk366)	CGC			VC854
	Caenorhabditis elegans	mec-10(tm1552)	CGC			ZB2551
	Caenorhabditis elegans	egl-19(n582); Ex[Pmyo-3-egl-19 N-terminal cDNA, WRM0629dG07, Podr-1-GFP]		PMID: 21248227		ZM5438
	Caenorhabditis elegans	oskEx55038[rps-0p::HygR::mCherry, OP50 genome]		this paper		KDK55038	IR101 (rps-0p::HygR::mCherry, 2 ng / µL), and sonicated OP50 genome (78 ng / µL) were coinjected into wild-type animals.
	Caenorhabditis elegans	oskEx55054[rps-0p::HygR::mCherry, OP50 genome]		this paper		KDK55054	IR101 (rps-0p::HygR::mCherry, 2 ng / µL), and sonicated OP50 genome (78 ng / µL) were coinjected into wild-type animals.
	Caenorhabditis elegans	oskEx55167[rab-3p::egl-19 fragment 3 (sense + antisense), rps-0p::HygR::mCherry, OP50 genome]		this paper		KDK55167	pKM62 and pKM63 (10 ng / µL each), IR101 (rps-0p::HygR::mCherry, 2 ng / µL), and sonicated OP50 genome (78 ng / µL) were coinjected into wild-type animals.
	Caenorhabditis elegans	oskEx55221[rab-3p::egl-19 fragment 3 (sense + antisense), rps-0p::HygR::mCherry, OP50 genome]		this paper		KDK55221	pKM62 and pKM63 (10 ng / µL each), IR101 (rps-0p::HygR::mCherry, 2 ng / µL), and sonicated OP50 genome (78 ng / µL) were coinjected into wild-type animals.
recombinant DNA reagent	plasmid	L4440	Addgene
	plasmid	rab-3 promoter in pENTR vector		this paper		pMM57	The position 5,729,113–5,724,731 in the Ch. II was amplified and cloned in the pENTR vector.
	plasmid	egl-19 fragment 1 in L4440		this paper		pMM89	The position 7,409,102–7,410,034 in the Ch. IV was amplified and cloned in the NheI site of the L4440 vector.
	plasmid	egl-19 fragment 2 in L4440		this paper		pMM93	The position 7,410,308–7,410,875 in the Ch. IV was amplified and cloned in the NheI site of the L4440 vector.
	plasmid	egl-19 fragment 3 in L4440		this paper		pMM96	The position 7,411,365–7,412,174 in the Ch. IV was amplified and cloned in the NheI site of the L4440 vector.
	plasmid	rab-3p::egl-19 fragment 3 (sense)::unc-54 3' UTR		this paper		pKM15	The sense direction of egl-19 fragment 3 was fused with rab-3 promoter and unc-54 3' UTR using the PCR fusion method.
	plasmid	rab-3p::egl-19 fragment 3 (antisense)::unc-54 3' UTR		this paper		pKM14	The antisense direction of egl-19 fragment 3 was fused with rab-3 promoter and unc-54 3' UTR using the PCR fusion method.
sequence-based reagent	Primer for the PCR fusion	kdk497		this paper		kdk497	A forward primer used to amplify rab-3 promoter::egl-19 fragment 3(sense/antisense)::unc-54 3' UTR with kfu6 from the PCR products of rab-3 promoter and egl-19 fragment 3(sense/antisense)::unc-54 3' UTR for 2nd PCR.	GTTGTAAAACGACGGCCAGTC
	Primer for the PCR fusion	kdk502		this paper		kdk502	A reverse primer used to amplify egl-19 fragment 3::unc-54 3' UTR with km7 from pKM15(sense) or pKM14(antisense) for 1st PCR.	GCTTACAGACAAGCTGTGACC
	Primer for the PCR fusion	kfu6		this paper		kfu6	A reverse primer used to amplify rab-3 promoter::egl-19 fragment 3(sense/antisense)::unc-54 3' UTR with kdk497 from the PCR products of rab-3 promoter and egl-19 fragment 3(sense/antisense)::unc-54 3' UTR for 2nd PCR.	TGTCAGAGGTTTTCACCGTC
	Primer for the PCR fusion	km7		this paper		km7	A forward primer used to amplify egl-19 fragment 3::unc-54 3' UTR with kdk502 from pKM15(sense) for 1st PCR.	cagtagccctattttcagGGATCCgactacttcttcacgtctgtgttc
	Primer for the PCR fusion	km8		this paper		km8	A reverse primer used to amplify rab-3 promoter with mm19 from pMM57 for 1st PCR for the "sense" product.	gaacacagacgtgaagaagtagtcGGATCCctgaaaatagggctactg
	Primer for the PCR fusion	km9		this paper		km9	A forward primer used to amplify egl-19 fragment 3::unc-54 3' UTR with kdk502 from pKM14(antisense) for 1st PCR.	cagtagccctattttcagGGATCCcgtggaatgtatcttctgtgtgg
	Primer for the PCR fusion	km10		this paper		km10	A reverse primer used to amplify rab-3 promoter with mm19 from pMM57 for 1st PCR for the "antisense" product.	ccacacagaagatacattccacgGGATCCctgaaaatagggctactg
	Primer for the PCR fusion	mm19		this paper		mm19	A forward primer used to amplify rab-3 promoter with km8(sense) or km10(antisense) from pMM57 for 1st PCR.	CTTCCGACTGAGCCTTTCGT
chemical compound, drug	drug	Hygromycin B	FUJIFILM Wako Chemicals Corp.
software, algorithm	Software	Move-tr/2D	Library Inc.
	Software	Excel	Microsoft
	Software	R	The R Project
other	Hardware	A 50 MHz Arbitrary Waveform Generator	Texio Technology Corporation			FGX-295
	Hardware	AC Power Supply	Kikusui Electronics Corp.			PCR500MA
	Hardware	Digital Storage Oscilloscope	Texio Technology Corporation			DCS-1054B
	Hardware	Digital Multimeter	Sanwa Electric Instrument Co., Ltd.			PC720M
	Hardware	USB camera	The Imaging Source Co., Ltd.			DMK72AUC02
	Hardware	Lens	Kowa Optronics Co., Ltd.			LM16JC5M2
	Hardware	Thermosensor	Anritsu Meter Co., LTD.			AM-8000K
