# Supplementary material for: Electric shock causes a fleeing-like persistent behavioral response in the nematode Caenorhabditis elegans
Source: Genetics. 2023 Aug 18;225(2):iyad148. doi: 10.1093/genetics/iyad148 (PMC10550322; doi:10.1093/genetics/iyad148)
Supplement: iyad148_Supplementary_Data [file iyad148_supplementary_data.zip › Table_S1_GENETICS-2022-305494.xlsx]

## Sheet: v1
Table S1. Detailed results of statistical tests.
Figure	Parameter		Number of Groups		Group 1	Group 2	Group 3	Group 4	Group 5	Group 6	Group 7	Group 8	Group 9	Group 10	Group 11	Group 12	Group 13	Group 14	Group 15	Group 16	Group 17	Group 18	Group 19	Group 20	Group 21	Group 22	Group 23	Group 24		Unit of number		Statistical tests used		p value		Other result		Post-hoc test		Adjusted p value after post-hoc test		Raw p value before post-hoc test
1B	Speed (mm/s)		3		Before stimulation (n=35)	During stimulation (n=35)	After stimulation (n=35)																							animals		Kruskal-Wallis test		0.0000000202 (**)		Kruskal-Wallis chi-squared = 35.435, df = 2		Bonferroni correction		Group 1 vs 2: 0.000000158 (**) Group 1 vs 3: 0.000000414 (**) Group 2 vs 3: 0.06 (ns)		Group 1 vs 2: 0.0000000526 (**) Group 1 vs 3: 0.000000138 (**) Group 2 vs 3: 0.02 (ns)
1C	Speed (mm/s)		3		Before stimulation (n=36)	During stimulation (n=36)	After stimulation (n=36)																							animals		Kruskal-Wallis test		0.0000000003723 (**)		Kruskal-Wallis chi-squared = 43.422, df = 2		Bonferroni correction		Group 1 vs 2: 0.921 (ns) Group 1 vs 3: 0.000000000873 (**) Group 2 vs 3: 0.0000000558 (**)		Group 1 vs 2: 0.307 (ns) Group 1 vs 3: 0.000000000291 (**) Group 2 vs 3: 0.0000000186 (**)
2	Speed (mm/s)		24		30 V, 0.25 Hz (n=36)	30 V, 1 Hz (n=33)	30 V, 4 Hz (n=35)	30 V, 16 Hz (n=36)	30 V, 64 Hz (n=33)	30 V, 256 Hz (n=36)	45 V, 0.25 Hz (n=34)	45 V, 1 Hz (n=35)	45 V, 4 Hz (n=35)	45 V, 16 Hz (n=34)	45 V, 64 Hz (n=35)	45 V, 256 Hz (n=35)	60 V, 0.25 Hz (n=35)	60 V, 1 Hz (n=35)	60 V, 4 Hz (n=37)	60 V, 16 Hz (n=35)	60 V, 64 Hz (n=33)	60 V, 256 Hz (n=35)	75 V, 0.25 Hz (n=34)	75 V, 1 Hz (n=36)	75 V, 4 Hz (n=36)	75 V, 16 Hz (n=35)	75 V, 64 Hz (n=35)	75 V, 256 Hz (n=34)		animals
3F	Speed (mm/s)		3		Before stimulation (n=32)	During stimulation (n=32)	After stimulation (n=32)																							animals		Kruskal-Wallis test		0.0000000000156 (**)		Kruskal-Wallis chi-squared = 49.768, df = 2		Bonferroni correction		Group 1 vs 2: 0.000000014 (**) Group 1 vs 3: 0.0000000014 (**) Group 2 vs 3: 1 (ns)		Group 1 vs 2: 0.0000000047 (**) Group 1 vs 3: 0.00000000047 (**) Group 2 vs 3: 0.68 (ns)
3G	Speed (mm/s)		3		Before stimulation (n=35)	During stimulation (n=35)	After stimulation (n=35)																							animals		Kruskal-Wallis test		0.000000000001071 (**)		Kruskal-Wallis chi-squared = 55.125, df = 2		Bonferroni correction		Group 1 vs 2: 0.15 (ns) Group 1 vs 3: 0.00000000017 (**) Group 2 vs 3: 0.000000078 (**)		Group 1 vs 2: 0.049 (ns) Group 1 vs 3: 0.000000000058 (**) Group 2 vs 3: 0.000000026 (**)
3H	Speed (mm/s)		3		Before stimulation (n=36)	During stimulation (n=36)	After stimulation (n=36)																							animals		Kruskal-Wallis test		0.000000000005312 (**)		Kruskal-Wallis chi-squared = 51.922, df = 2		Bonferroni correction		Group 1 vs 2: 0.00000000017 (**) Group 1 vs 3: 0.00000000017 (**) Group 2 vs 3: 1 (ns)		Group 1 vs 2: 0.000000000058 (**) Group 1 vs 3: 0.000000000058 (**) Group 2 vs 3: 0.94 (ns)
3I	Speed (mm/s)		3		Before stimulation (n=34)	During stimulation (n=34)	After stimulation (n=34)																							animals		Kruskal-Wallis test		0.000000000003189 (**)		Kruskal-Wallis chi-squared = 52.943, df = 2		Bonferroni correction		Group 1 vs 2: 0.15 (ns) Group 1 vs 3: 0.0000000007 (**) Group 2 vs 3: 0.00000016 (**)		Group 1 vs 2: 0.05 (ns) Group 1 vs 3: 0.00000000023 (**) Group 2 vs 3: 0.000000052 (**)
4A	Speed (mm/s) (5 seconds of 30 V stimulation)		5		t=-30-0 (n=36)	t=0-30 (n=36)	t=30-60 (n=36)	t=60-90 (n=36)	t=90-120 (n=36)																					animals		Kruskal-Wallis test		0.0000001162 (**)		Kruskal-Wallis chi-squared = 37.923, df = 4		Bonferroni correction		Group 1 vs 2: 0.00000172 (**) Group 1 vs 3: 0.000036 (**) Group 1 vs 4: 0.001 (*) Group 1 vs 5: 0.378 (ns)		Group 1 vs 2: 0.000000429 (**) Group 1 vs 3: 0.000009 (**) Group 1 vs 4: 0.000269 (**) Group 1 vs 5: 0.095 (ns)
	Speed (mm/s) (30 seconds of 30 V stimulation)		10		t=-30-0 (n=34)	t=0-30 (n=34)	t=30-60 (n=34)	t=60-90 (n=34)	t=90-120 (n=34)	t=120-150 (n=34)	t=150-180 (n=34)	t=180-210 (n=34)	t=210-240 (n=34)	t=240-270 (n=34)																animals		Kruskal-Wallis test		< 0.00000000000000022 (**)		Kruskal-Wallis chi-squared = 201.27, df = 9		Bonferroni correction		Group 1 vs 2: 0.000000177 (**) Group 1 vs 3: 0.0000000918 (**) Group 1 vs 4: 0.00000909 (**) Group 1 vs 5: 0.029 (ns) Group 1 vs 6: 0.367 (ns) Group 1 vs 7: 1 (ns) Group 1 vs 8: 0.16 (ns) Group 1 vs 9: 0.011 (ns) Group 1 vs 10: 0.0000287 (**)		Group 1 vs 2: 0.0000000197 (**) Group 1 vs 3: 0.0000000102 (**) Group 1 vs 4: 0.00000101 (**) Group 1 vs 5: 0.003 (*) Group 1 vs 6: 0.041 (ns) Group 1 vs 7: 0.813 (ns) Group 1 vs 8: 0.018 (ns) Group 1 vs 9: 0.001 (*) Group 1 vs 10: 0.00000319 (**)
	Speed (mm/s) (1 minute of 30 V stimulation)		10		t=-30-0 (n=33)	t=0-30 (n=33)	t=30-60 (n=33)	t=60-90 (n=33)	t=90-120 (n=33)	t=120-150 (n=33)	t=150-180 (n=33)	t=180-210 (n=33)	t=210-240 (n=33)	t=240-270 (n=33)																animals		Kruskal-Wallis test		0.000000000000003138 (**)		Kruskal-Wallis chi-squared = 88.579, df = 9		Bonferroni correction		Group 1 vs 2: 0.0000158 (**) Group 1 vs 3: 0.00000023 (**) Group 1 vs 4: 0.000000147 (**) Group 1 vs 5: 0.005 (*) Group 1 vs 6: 0.69 (ns) Group 1 vs 7: 1 (ns) Group 1 vs 8: 1 (ns) Group 1 vs 9: 1 (ns) Group 1 vs 10: 0.251 (ns)		Group 1 vs 2: 0.00000176 (**) Group 1 vs 3: 0.0000000256 (**) Group 1 vs 4: 0.0000000163 (**) Group 1 vs 5: 0.000602 (**) Group 1 vs 6: 0.077 (ns) Group 1 vs 7: 0.396 (ns) Group 1 vs 8: 0.944 (ns) Group 1 vs 9: 0.502 (ns) Group 1 vs 10: 0.028 (ns)
	Speed (mm/s) (2 minutes of 30 V stimulation)		12		t=-30-0 (n=36)	t=0-30 (n=36)	t=30-60 (n=36)	t=60-90 (n=36)	t=90-120 (n=36)	t=120-150 (n=36)	t=150-180 (n=35)	t=180-210 (n=35)	t=210-240 (n=34)	t=240-270 (n=34)	t=270-300 (n=34)	t=300-330 (n=33)														animals		Kruskal-Wallis test		< 0.00000000000000022 (**)		Kruskal-Wallis chi-squared = 179.28, df = 11		Bonferroni correction		Group 1 vs 2: 0.000000205 (**) Group 1 vs 3: 0.000000475 (**) Group 1 vs 4: 0.00000000448 (**) Group 1 vs 5: 0.00000000032 (**) Group 1 vs 6: 0.0000000032 (**) Group 1 vs 7: 0.00000422 (**) Group 1 vs 8: 0.012 (ns) Group 1 vs 9: 0.707 (ns) Group 1 vs 10: 1 (ns) Group 1 vs 11: 1 (ns) Group 1 vs 12: 1 (ns)		Group 1 vs 2: 0.0000000186 (**) Group 1 vs 3: 0.0000000432 (**) Group 1 vs 4: 0.000000000407 (**) Group 1 vs 5: 0.0000000000291 (**) Group 1 vs 6: 0.000000000291 (**) Group 1 vs 7: 0.000000384 (**) Group 1 vs 8: 0.001 (*) Group 1 vs 9: 0.064 (ns) Group 1 vs 10: 0.787 (ns) Group 1 vs 11: 0.543 (ns) Group 1 vs 12: 0.685 (ns)
	Speed (mm/s) (4 minutes of 30 V stimulation)		13		t=-30-0 (n=36)	t=0-30 (n=36)	t=30-60 (n=36)	t=60-90 (n=36)	t=90-120 (n=36)	t=120-150 (n=35)	t=150-180 (n=34)	t=180-210 (n=35)	t=210-240 (n=34)	t=240-270 (n=33)	t=270-300 (n=33)	t=300-330 (n=31)	t=330-360 (n=30)													animals		Kruskal-Wallis test		< 0.00000000000000022 (**)		Kruskal-Wallis chi-squared = 189.17, df = 12		Bonferroni correction		Group 1 vs 2: 0.00000071 (**) Group 1 vs 3: 0.000000015 (**) Group 1 vs 4: 0.00000000349 (**) Group 1 vs 5: 0.000000000349 (**) Group 1 vs 6: 0.000000000698 (**) Group 1 vs 7: 0.0000000461 (**) Group 1 vs 8: 0.0000000175 (**) Group 1 vs 9: 0.00000000139 (**) Group 1 vs 10: 0.00000569 (**) Group 1 vs 11: 0.025 (ns) Group 1 vs 12: 1 (ns) Group 1 vs 13: 1 (ns)		Group 1 vs 2: 0.0000000592 (**) Group 1 vs 3: 0.00000000125 (**) Group 1 vs 4: 0.000000000291 (**) Group 1 vs 5: 0.0000000000291 (**) Group 1 vs 6: 0.0000000000582 (**) Group 1 vs 7: 0.00000000384 (**) Group 1 vs 8: 0.00000000146 (**) Group 1 vs 9: 0.000000000116 (**) Group 1 vs 10: 0.000000474 (**) Group 1 vs 11: 0.002 (*) Group 1 vs 12: 0.399 (ns) Group 1 vs 13: 0.919 (ns)
	Speed (mm/s) (10 minutes of 30 V stimulation)		21		t=-30-0 (n=34)	t=0-30 (n=34)	t=30-60 (n=34)	t=60-90 (n=34)	t=90-120 (n=34)	t=120-150 (n=33)	t=150-180 (n=28)	t=180-210 (n=25)	t=210-240 (n=24)	t=240-270 (n=24)	t=270-300 (n=22)	t=300-330 (n=20)	t=330-360 (n=17)	t=360-390 (n=17)	t=390-420 (n=16)	t=420-450 (n=15)	t=450-480 (n=13)	t=480-510 (n=14)	t=510-540 (n=13)	t=540-570 (n=13)	t=570-600 (n=13)					animals		Kruskal-Wallis test		< 0.00000000000000022 (**)		Kruskal-Wallis chi-squared = 312.95, df = 20		Bonferroni correction		Group 1 vs 2: 0.0000000163 (**) Group 1 vs 3: 0.00000000698 (**) Group 1 vs 4: 0.00000000232 (**) Group 1 vs 5: 0.00000000232 (**) Group 1 vs 6: 0.000000014 (**) Group 1 vs 7: 0.000000149 (**) Group 1 vs 8: 0.00000119 (**) Group 1 vs 9: 0.00000238 (**) Group 1 vs 10: 0.00000238 (**) Group 1 vs 11: 0.00000954 (**) Group 1 vs 12: 0.0000762 (**) Group 1 vs 13: 0.042 (ns) Group 1 vs 14: 0.077 (ns) Gr…		Group 1 vs 2: 0.000000000815 (**) Group 1 vs 3: 0.000000000349 (**) Group 1 vs 4: 0.000000000116 (**) Group 1 vs 5: 0.000000000116 (**) Group 1 vs 6: 0.000000000698 (**) Group 1 vs 7: 0.00000000745 (**) Group 1 vs 8: 0.0000000596 (**) Group 1 vs 9: 0.000000119 (**) Group 1 vs 10: 0.000000119 (**) Group 1 vs 11: 0.000000477 (**) Group 1 vs 12: 0.00000381 (**) Group 1 vs 13: 0.002 (*) Group 1 vs 14…
4B	Speed (mm/s) (30 V intermittent stimulation of 30 seconds for 5 times)		21		t=-30-0 (n=32)	t=0-30 (n=32)	t=30-60 (n=32)	t=60-90 (n=32)	t=90-120 (n=32)	t=120-150 (n=32)	t=150-180 (n=31)	t=180-210 (n=30)	t=210-240 (n=30)	t=240-270 (n=28)	t=270-300 (n=28)	t=300-330 (n=25)	t=330-360 (n=25)	t=360-390 (n=26)	t=390-420 (n=26)	t=420-450 (n=25)	t=450-480 (n=23)	t=480-510 (n=22)	t=510-540 (n=20)	t=540-570 (n=20)	t=570-600 (n=20)					animals		Kruskal-Wallis test		< 0.00000000000000022 (**)		Kruskal-Wallis chi-squared = 176.65, df = 20		Bonferroni correction		Group 1 vs 2: 0.00000102 (**) Group 1 vs 3: 0.0000000932 (**) Group 1 vs 4: 0.0000000932 (**) Group 1 vs 5: 0.000000308 (**) Group 1 vs 6: 0.0000000466 (**) Group 1 vs 7: 0.0000000372 (**) Group 1 vs 8: 0.000000522 (**) Group 1 vs 9: 0.000000708 (**) Group 1 vs 10: 0.000000149 (**) Group 1 vs 11: 0.000000149 (**) Group 1 vs 12: 0.00000119 (**) Group 1 vs 13: 0.00000596 (**) Group 1 vs 14: 0.00000…		Group 1 vs 2: 0.0000000512 (**) Group 1 vs 3: 0.00000000466 (**) Group 1 vs 4: 0.00000000466 (**) Group 1 vs 5: 0.0000000154 (**) Group 1 vs 6: 0.00000000233 (**) Group 1 vs 7: 0.00000000186 (**) Group 1 vs 8: 0.0000000261 (**) Group 1 vs 9: 0.0000000354 (**) Group 1 vs 10: 0.00000000745 (**) Group 1 vs 11: 0.00000000745 (**) Group 1 vs 12: 0.0000000596 (**) Group 1 vs 13: 0.000000298 (**) Group …
4C	Speed (mm/s) (5 seconds of 75V stimulation)		5		t=-30-0 (n=33)	t=0-30 (n=33)	t=30-60 (n=33)	t=60-90 (n=33)	t=90-120 (n=33)																					animals		Kruskal-Wallis test		0.00000000000506 (**)		Kruskal-Wallis chi-squared = 58.85, df = 4		Bonferroni correction		Group 1 vs 2: 0.0000000307 (**) Group 1 vs 3: 0.00000000932 (**) Group 1 vs 4: 0.0000176 (**) Group 1 vs 5: 0.01 (ns)		Group 1 vs 2: 0.00000000768 (**) Group 1 vs 3: 0.00000000233 (**) Group 1 vs 4: 0.00000439 (**) Group 1 vs 5: 0.002 (*)
	Speed (mm/s) (30 seconds of 75V stimulation)		10		t=-30-0 (n=35)	t=0-30 (n=35)	t=30-60 (n=35)	t=60-90 (n=35)	t=90-120 (n=35)	t=120-150 (n=35)	t=150-180 (n=35)	t=180-210 (n=35)	t=210-240 (n=35)	t=240-270 (n=35)																animals		Kruskal-Wallis test		< 0.00000000000000022 (**)		Kruskal-Wallis chi-squared = 183.8, df = 9		Bonferroni correction		Group 1 vs 2: 0.446 (ns) Group 1 vs 3: 0.000000000524 (**) Group 1 vs 4: 0.000000000524 (**) Group 1 vs 5: 0.000000281 (**) Group 1 vs 6: 0.00000771 (**) Group 1 vs 7: 0.112 (ns) Group 1 vs 8: 1 (ns) Group 1 vs 9: 1 (ns) Group 1 vs 10: 1 (ns)		Group 1 vs 2: 0.05 (ns) Group 1 vs 3: 0.0000000000582 (**) Group 1 vs 4: 0.0000000000582 (**) Group 1 vs 5: 0.0000000312 (**) Group 1 vs 6: 0.000000857 (**) Group 1 vs 7: 0.012 (ns) Group 1 vs 8: 0.295 (ns) Group 1 vs 9: 0.728 (ns) Group 1 vs 10: 0.149 (ns)
	Speed (mm/s) (45 seconds of 75V stimulation)		10		t=-30-0 (n=33)	t=0-30 (n=33)	t=30-60 (n=33)	t=60-90 (n=33)	t=90-120 (n=33)	t=120-150 (n=33)	t=150-180 (n=33)	t=180-210 (n=33)	t=210-240 (n=33)	t=240-270 (n=33)																animals		Kruskal-Wallis test		< 0.00000000000000022 (**)		Kruskal-Wallis chi-squared = 158.18, df = 9		Bonferroni correction		Group 1 vs 2: 1 (ns) Group 1 vs 3: 0.0000918 (**) Group 1 vs 4: 0.0000000021 (**) Group 1 vs 5: 0.00000000419 (**) Group 1 vs 6: 0.00000023 (**) Group 1 vs 7: 0.000275 (**) Group 1 vs 8: 0.251 (ns) Group 1 vs 9: 1 (ns) Group 1 vs 10: 1 (ns)		Group 1 vs 2: 0.458 (ns) Group 1 vs 3: 0.0000102 (**) Group 1 vs 4: 0.000000000233 (**) Group 1 vs 5: 0.000000000466 (**) Group 1 vs 6: 0.0000000256 (**) Group 1 vs 7: 0.0000306 (**) Group 1 vs 8: 0.028 (ns) Group 1 vs 9: 0.698 (ns) Group 1 vs 10: 0.621 (ns)
	Speed (mm/s) (1 minute of 75V stimulation)		10		t=-30-0 (n=46)	t=0-30 (n=46)	t=30-60 (n=46)	t=60-90 (n=46)	t=90-120 (n=46)	t=120-150 (n=46)	t=150-180 (n=46)	t=180-210 (n=46)	t=210-240 (n=46)	t=240-270 (n=46)																animals		Kruskal-Wallis test		0.0000001538 (**)		Kruskal-Wallis chi-squared = 49.176, df = 9		Bonferroni correction		Group 1 vs 2: 1 (ns) Group 1 vs 3: 0.025 (ns) Group 1 vs 4: 0.204 (ns) Group 1 vs 5: 0.307 (ns) Group 1 vs 6: 0.307 (ns) Group 1 vs 7: 0.053 (ns) Group 1 vs 8: 0.059 (ns) Group 1 vs 9: 0.000364 (**) Group 1 vs 10: 0.0000031 (**)		Group 1 vs 2: 0.721 (ns) Group 1 vs 3: 0.003 (*) Group 1 vs 4: 0.023 (ns) Group 1 vs 5: 0.034 (ns) Group 1 vs 6: 0.034 (ns) Group 1 vs 7: 0.006 (*) Group 1 vs 8: 0.007 (*) Group 1 vs 9: 0.0000404 (**) Group 1 vs 10: 0.000000344 (**)
4D	Speed (mm/s) (4 minutes of 30V stimulation; full food lawn)		13		t=-30-0 (n=36)	t=0-30 (n=36)	t=30-60 (n=36)	t=60-90 (n=36)	t=90-120 (n=35)	t=120-150 (n=35)	t=150-180 (n=33)	t=180-210 (n=30)	t=210-240 (n=29)	t=240-270 (n=27)	t=270-300 (n=26)	t=300-330 (n=25)	t=330-360 (n=24)													animals		Kruskal-Wallis test		< 0.00000000000000022 (**)		Kruskal-Wallis chi-squared = 193.85, df = 12		Bonferroni correction		Group 1 vs 2: 0.00000000349 (**) Group 1 vs 3: 0.00000000105 (**) Group 1 vs 4: 0.00000000175 (**) Group 1 vs 5: 0.0000000133 (**) Group 1 vs 6: 0.0000000133 (**) Group 1 vs 7: 0.000000578 (**) Group 1 vs 8: 0.00000306 (**) Group 1 vs 9: 0.000192 (**) Group 1 vs 10: 0.039 (ns) Group 1 vs 11: 1 (ns) Group 1 vs 12: 0.661 (ns) Group 1 vs 13: 0.00053 (**)		Group 1 vs 2: 0.000000000291 (**) Group 1 vs 3: 0.0000000000873 (**) Group 1 vs 4: 0.000000000146 (**) Group 1 vs 5: 0.00000000111 (**) Group 1 vs 6: 0.00000000111 (**) Group 1 vs 7: 0.0000000482 (**) Group 1 vs 8: 0.000000255 (**) Group 1 vs 9: 0.000016 (**) Group 1 vs 10: 0.003 (*) Group 1 vs 11: 0.38 (ns) Group 1 vs 12: 0.055 (ns) Group 1 vs 13: 0.0000442 (**)
4E	Speed (mm/s) (30 seconds of 75V stimulation; full food lawn)		8		t=-30-0 (n=36)	t=0-30 (n=36)	t=30-60 (n=36)	t=60-90 (n=36)	t=90-120 (n=36)	t=120-150 (n=36)	t=150-180 (n=36)	t=180-210 (n=36)																		animals		Kruskal-Wallis test		< 0.00000000000000022 (**)		Kruskal-Wallis chi-squared = 134, df = 7		Bonferroni correction		Group 1 vs 2: 1 (ns) Group 1 vs 3: 0.000000000204 (**) Group 1 vs 4: 0.000000000407 (**) Group 1 vs 5: 0.0000000143 (**) Group 1 vs 6: 0.0000931 (**) Group 1 vs 7: 1 (ns) Group 1 vs 8: 0.833 (ns)		Group 1 vs 2: 0.441 (ns) Group 1 vs 3: 0.0000000000291 (**) Group 1 vs 4: 0.0000000000582 (**) Group 1 vs 5: 0.00000000204 (**) Group 1 vs 6: 0.0000133 (**) Group 1 vs 7: 0.658 (ns) Group 1 vs 8: 0.119 (ns)
5C	Delta speed (mm/s)		14		Wild-type (n=210)	egl-19(ad995) (n=35)	egl-19(n582) (n=35)	unc-2(gk366) (n=35)	unc-2(e55) (n=35)	slo-1 (js379) (n=35)	mec-4(u253) (n=35)	slo-1 (eg142) (n=34)	tax-4(p678) (n=36)	mec-10(tm1552) (n=36)	osm-9(ky10);ocr-2(ak47) (n=32)	che-2(e1033) (n=33)	trp-4(sy695) (n=36)	cca-1(ad1650) (n=36)												animals		Kruskal-Wallis test		< 0.00000000000000022 (**)		Kruskal-Wallis chi-squared = 356.89, df = 13		Bonferroni correction		Group 1 vs 2: 0.000000000000000000299 (**) Group 1 vs 3: 0.000000000000000000546 (**) Group 1 vs 4: 0.00000000000000000221 (**) Group 1 vs 5: 0.0000000000000000103 (**) Group 1 vs 6: 0.0000000174 (**) Group 1 vs 7: 0.000183 (**) Group 1 vs 8: 0.000242 (**) Group 1 vs 9: 0.123 (ns) Group 1 vs 10: 1 (ns) Group 1 vs 11: 1 (ns) Group 1 vs 12: 1 (ns) Group 1 vs 13: 1 (ns) Group 1 vs 14: 1 (ns)		Group 1 vs 2: 0.000000000000000000023 (**) Group 1 vs 3: 0.000000000000000000042 (**) Group 1 vs 4: 0.00000000000000000017 (**) Group 1 vs 5: 0.000000000000000000794 (**) Group 1 vs 6: 0.00000000134 (**) Group 1 vs 7: 0.0000141 (**) Group 1 vs 8: 0.0000186 (**) Group 1 vs 9: 0.009 (*) Group 1 vs 10: 0.123 (ns) Group 1 vs 11: 0.732 (ns) Group 1 vs 12: 0.328 (ns) Group 1 vs 13: 0.474 (ns) Group 1 v…
5D, right	Delta speed (mm/s)		2		Control (n=21)	egl-19 (n=20)																								animals		Wilcoxon signed-rank test		0.0347 (ns)
5E, right	Delta speed (mm/s)		2		Control (n=23)	egl-19 (n=24)																								animals		Wilcoxon signed-rank test		0.00244 (*)
5F, right	Delta speed (mm/s)		3		Control #1 (n=22)	Control #2 (n=22)	egl-19 #1 (n=24)	egl-19 #2 (n=24)																						animals		Kruskal-Wallis test		0.0000000008819 (**)		Kruskal-Wallis chi-squared = 45.098, df = 3		Bonferroni correction		Group 1 vs 2: 1 (ns) Group 1 vs 3: 0.00000000876 (**) Group 1 vs 4: 0.000388 (**) Group 2 vs 3: 0.0000000996 (**) Group 2 vs 4: 0.0000954 (**) Group 3 vs 4: 0.249 (ns)		Group 1 vs 2: 0.492 (ns) Group 1 vs 3: 0.00000000146 (**) Group 1 vs 4: 0.0000646 (**) Group 2 vs 3: 0.0000000166 (**) Group 2 vs 4: 0.0000159 (**) Group 3 vs 4: 0.042 (ns)
5G, right	Delta speed (mm/s)		3		Wild-type (n=36)	egl-19(n582) (n=35)	egl-19 muscle-specific rescue (n=36)																							animals		Kruskal-Wallis test		0.0000000000000008879 (**)		Kruskal-Wallis chi-squared = 69.315, df = 2		Bonferroni correction		Group 1 vs 2: 0.000000000000000156 (**) Group 1 vs 3: 0.000000000000000387 (**) Group 2 vs 3: 0.007 (*)		Group 1 vs 2: 0.0000000000000000521 (**) Group 1 vs 3: 0.000000000000000129 (**) Group 2 vs 3: 0.002 (*)
6C	Delta speed (mm/s)		14		Wild-type (n=202)	unc-2(gk366) (n=36)	egl-19(ad995) (n=34)	unc-2(e55) (n=36)	egl-19(n582) (n=32)	slo-1(js379) (n=35)	che-2(e1033) (n=33)	osm-9(ky10);ocr-2(ak47) (n=30)	mec-10(tm1552) (n=36)	mec-4(u253) (n=36)	cca-1(ad1650) (n=35)	tax-4(p678) (n=35)	slo-1(eg142) (n=31)	trp-4(sy695) (n=35)												animals		Kruskal-Wallis test		< 0.00000000000000022 (**)		Kruskal-Wallis chi-squared = 332.67, df = 13		Bonferroni correction		Group 1 vs 2: 0.00000000000000000426 (**) Group 1 vs 3: 0.0000000000000000408 (**) Group 1 vs 4: 0.0000000000000000871 (**) Group 1 vs 5: 0.00000000000000521 (**) Group 1 vs 6: 0.00000914 (**) Group 1 vs 7: 0.00000268 (**) Group 1 vs 8: 0.0004 (**) Group 1 vs 9: 0.001 (*) Group 1 vs 10: 0.942 (ns) Group 1 vs 11: 1 (ns) Group 1 vs 12: 1 (ns) Group 1 vs 13: 1 (ns) Group 1 vs 14: 0.007 (*)		Group 1 vs 2: 0.000000000000000000328 (**) Group 1 vs 3: 0.00000000000000000314 (**) Group 1 vs 4: 0.0000000000000000067 (**) Group 1 vs 5: 0.000000000000000401 (**) Group 1 vs 6: 0.000000703 (**) Group 1 vs 7: 0.000000206 (**) Group 1 vs 8: 0.0000308 (**) Group 1 vs 9: 0.0000908 (**) Group 1 vs 10: 0.072 (ns) Group 1 vs 11: 0.678 (ns) Group 1 vs 12: 0.444 (ns) Group 1 vs 13: 0.681 (ns) Group 1 v…
6D	Speed (mm/s)		3		Wild-type (n=65)	slo-1(js379) (n=35)	slo-1(eg142) (n=31)																							animals		Kruskal-Wallis test		0.000004744 (**)		Kruskal-Wallis chi-squared = 24.517, df = 2		Bonferroni correction		Group 1 vs 2: 0.000324 (**) Group 1 vs 3: 0.0000338 (**)		Group 1 vs 2: 0.000162 (**) Group 1 vs 3: 0.0000169 (**)
7D	Delta speed (mm/s)		3		Wild-type (n=51)	egl-3(ok979) (n=30)	egl-3(n589) (n=29)																							animals		Kruskal-Wallis test		0.0000000006149 (**)		Kruskal-Wallis chi-squared = 42.419, df = 2		Bonferroni correction		Group 1 vs 2: 0.00000000168 (**) Group 1 vs 3: 0.0000116 (**)		Group 1 vs 2: 0.000000000841 (**) Group 1 vs 3: 0.00000579 (**)
7F	Delta speed (mm/s)		3		Wild-type (n=66)	egl-3(ok979) (n=34)	egl-3(n589) (n=30)																							animals		Kruskal-Wallis test		0.0000000005294 (**)		Kruskal-Wallis chi-squared = 42.719, df = 2		Bonferroni correction		Group 1 vs 2: 0.000000131 (**) Group 1 vs 3: 0.000000522 (**)		Group 1 vs 2: 0.0000000656 (**) Group 1 vs 3: 0.000000261 (**)
7G	Delta speed (mm/s)		7		Wild-type (n=140)	egl-3(ok979) (n=30)	egl-3(n589) (n=32)	tdc-1(ok914) (n=30)	cat-2(tm2261) (n=36)	tph-1(mg280) (n=36)	bas-1(ad446) (n=35)																			animals		Kruskal-Wallis test		0.0000000000001779 (**)		Kruskal-Wallis chi-squared = 71.761, df = 6		Bonferroni correction		Group 1 vs 2: 0.00000000000458 (**) Group 1 vs 3: 0.0000022 (**) Group 1 vs 4: 0.023 (ns) Group 1 vs 5: 0.256 (ns) Group 1 vs 6: 0.591 (ns) Group 1 vs 7: 1 (ns)		Group 1 vs 2: 0.000000000000763 (**) Group 1 vs 3: 0.000000366 (**) Group 1 vs 4: 0.004 (*) Group 1 vs 5: 0.043 (ns) Group 1 vs 6: 0.098 (ns) Group 1 vs 7: 0.713 (ns)
7H	Delta speed (mm/s)		7		Wild-type (n=137)	tph-1(mg280) (n=36)	cat-2(tm2261) (n=36)	egl-3(ok979) (n=34)	tdc-1(ok914) (n=32)	bas-1(ad446) (n=35)	egl-3(n589) (n=31)																			animals		Kruskal-Wallis test		0.000504 (**)		Kruskal-Wallis chi-squared = 24.084, df = 6		Bonferroni correction		Group 1 vs 2: 0.000291 (**) Group 1 vs 3: 1 (ns) Group 1 vs 4: 1 (ns) Group 1 vs 5: 1 (ns) Group 1 vs 6: 1 (ns) Group 1 vs 7: 0.155 (ns)		Group 1 vs 2: 0.0000485 (**) Group 1 vs 3: 0.789 (ns) Group 1 vs 4: 0.522 (ns) Group 1 vs 5: 0.507 (ns) Group 1 vs 6: 0.361 (ns) Group 1 vs 7: 0.026 (ns)
Sup. Fig. 1	Speed (mm/s)		7		15 V, 60 Hz (n=57)	30 V, 60 Hz (n=58)	45 V, 60 Hz (n=57)	60 V, 60 Hz (n=58)	75 V, 60 Hz (n=58)	90 V, 60 Hz (n=57)	105 V, 60 Hz (n=57)																			animals
Sup. Fig. 2	Angle of movement vector (°)		3		30 V, 4 Hz; small food patch (n=35)	30 V, 4 Hz; full food lawn (n=85)	No shock; small food patch (n=36)																							animals		Watson U2 test		Group 1 vs 2: > 0.10 (ns) Group 1 vs 3: > 0.10 (ns) Group 2 vs 3: > 0.10 (ns)		Test Statistic: Group 1 vs 2: 0.053 Group 1 vs 3: 0.0707 Group 2 vs 3: 0.0896
Sup. Fig. 3A	Speed (mm/s)		10		Bin 1 [Range=0.006484581-0.037326783] (n=13)	Bin 2 [Range=0.037326783-0.068168984] (n=1)	Bin 3 [Range=0.068168984-0.099011186] (n=1)	Bin 4 [Range=0.099011186-0.129853387] (n=5)	Bin 5 [Range=0.129853387-0.160695588] (n=0)	Bin 6 [Range=0.160695588-0.191537790] (n=1)	Bin 7 [Range=0.191537790-0.222379991] (n=2)	Bin 8 [Range=0.222379991-0.253222193] (n=6)	Bin 9 [Range=0.253222193-0.284064394] (n=3)	Bin 10 [Range=0.284064394-0.314906596] (n=3)																animals
Sup. Fig. 3B	Speed (mm/s)		1		Low-speed during ON (n=20)																									animals
Sup. Fig. 3C	Speed (mm/s)		1		High-speed during ON (n=15)																									animals
Sup. Fig. 4B, left	Speed (mm/s)		2		Inside food lawn (n=44)	Outside food lawn (n=44)																								animals		Wilcoxon signed-rank test		0.472 (ns)
Sup. Fig. 4B, right	Speed (mm/s)		2		Outside food lawn (n=32)	Inside food lawn (n=32)																								animals		Wilcoxon signed-rank test		0.0895 (ns)
Sup. Fig. 5	Speed (mm/s)		5		Wild-type (n=207)	egl-19(n582) (n=67)	egl-19(ad995) (n=69)	unc-2(e55) (n=71)	unc-2(gk366) (n=71)																					animals		Kruskal-Wallis test		< 0.00000000000000022 (**)		Kruskal-Wallis chi-squared = 108.45, df = 4		Bonferroni correction		Group 1 vs 2: 1 (ns) Group 1 vs 3: 0.000000000198 (**) Group 1 vs 4: 0.000000142 (**) Group 1 vs 5: 0.00000000000000246 (**)		Group 1 vs 2: 0.363 (ns) Group 1 vs 3: 0.0000000000494 (**) Group 1 vs 4: 0.0000000355 (**) Group 1 vs 5: 0.000000000000000614 (**)
Sup. Fig. 6	Speed (mm/s)		2		ON (30 V) (n=36)	OFF (75 V) (n=35)																								animals
